# Supplementary material for: From Aquaculture to Aquaculture: Production of the Fish Feed Additive Astaxanthin by Corynebacterium glutamicum Using Aquaculture Sidestream
Source: Molecules. 2023 Feb 20;28(4):1996. doi: 10.3390/molecules28041996 (PMC9958746; doi:10.3390/molecules28041996)
Supplement: Supplementary file 1 [file molecules-28-01996-s001.zip]

Archive with 1 entries (1 files):
- molecules-2134463-supplementary.pdf
